# Supplementary material for: Sequencing-based variant detection in the polyploid crop oilseed rape
Source: BMC Plant Biol. 2013 Aug 6;13:111. doi: 10.1186/1471-2229-13-111 (PMC3750413; doi:10.1186/1471-2229-13-111)
Supplement: Additional file 4 — Comparison of allele scores generated on different platforms. MS Excel file containing allele scoring strings for SNP markers. [file 1471-2229-13-111-S4.xlsx]

## Sheet: Sheet1
Additional File 4. Comparison of allele scores generated on different platforms
BAT = Markers scored using Barcoded Amplification Tag method
GG = Markers scored using Golden Gate method
Transcriptome = Markers scored using transcriptome re-sequencing method
Platform	SNP id	TN04	TN05	TN08	TN10	TN12	TN016	TN017	TN24	TN31	TN33	TN38	TN44	TN047	TN48	TN51	TN57	TN066	TN72	TN76	TN077	TN85	TN88	TN90	TN103	TN108	TN109	TN121	TN124	TN126	TN128	TN129	TN135	TN138	TN145	TN149	TN158	TN160	TN161	TN163	TN170	TN171	TN172	TN176
BAT	JCVI_10716:252	B	B	B	A	B	U	A	U	A	B	B	A	A	B	A	A	A	B	A	A	A	A	A	B	A	B	A	A	A	B	A	A	B	A	B	A	A	A	A	A	B	A	B
BAT	JCVI_10716:253	B	B	B	A	B	A	A	A	A	B	B	A	A	B	A	A	A	B	A	A	A	A	A	B	B	B	A	A	A	B	A	A	B	A	B	A	A	A	A	A	B	A	B
GG	JCVI_10716:327	B	B	B	A	B	U	A	A	U	B	B	A	A	B	A	A	A	B	A	U	A	A	A	B	B	B	A	A	A	B	A	A	B	A	B	A	A	A	A	A	B	A	B
Transcriptome	JCVI_10716:126	B	B	B	A	B	A	A	A	A	U	B	A	A	B	A	A	A	B	U	U	A	A	A	B	B	B	A	A	B	B	A	A	B	A	B	A	A	A	A	A	B	A	B
Transcriptome	JCVI_10716:252	B	B	B	A	B	A	A	A	A	U	B	A	A	B	A	A	A	B	A	U	A	A	A	B	B	B	A	A	A	B	A	A	B	A	B	A	A	A	A	A	B	A	B
Transcriptome	JCVI_10716:253	B	B	B	A	B	A	A	A	A	U	B	A	A	B	A	A	A	B	A	U	A	A	A	B	B	B	A	A	A	B	A	A	B	A	B	A	A	A	A	A	B	A	B
Transcriptome	JCVI_10716:327	B	B	B	A	B	A	A	A	A	U	B	A	A	B	A	A	A	B	A	U	A	A	A	B	B	B	A	A	A	B	A	A	B	A	B	A	A	A	A	A	B	A	B
Transcriptome	JCVI_10716:522	B	B	B	A	B	A	A	A	A	U	B	A	A	B	U	A	A	B	A	U	A	A	A	B	B	B	A	A	A	B	A	A	B	B	B	B	A	A	A	U	B	A	B
Transcriptome	JCVI_10716:597	B	B	B	A	B	A	A	A	A	U	B	A	A	B	U	A	A	B	A	U	A	A	A	B	B	B	A	A	A	B	A	A	B	A	B	A	A	A	A	U	B	A	B
Transcriptome	JCVI_10716:609	B	B	B	A	B	U	U	A	A	U	B	A	U	B	A	A	U	B	A	U	A	A	A	B	B	B	A	A	A	B	A	U	U	U	B	A	U	A	A	A	A	A	U
BAT	JCVI_1358:563	A	A	B	B	A	A	A	B	B	A	B	U	A	A	A	B	B	U	B	B	B	A	U	B	A	B	B	B	B	A	U	A	A	B	B	A	U	U	U	B	B	A	U
GG	JCVI_1358:356	A	A	B	B	A	A	A	B	B	A	B	A	A	A	A	B	B	A	B	U	B	A	A	B	U	B	B	B	B	A	A	A	A	B	B	A	A	A	A	B	B	A	A
Transcriptome	JCVI_1358:224	A	A	U	B	A	A	A	B	B	U	B	A	A	A	A	B	B	A	B	U	B	A	A	B	A	B	B	B	B	A	A	A	A	B	B	A	A	A	A	B	B	A	A
Transcriptome	JCVI_1358:281	A	A	U	B	A	A	A	B	B	U	U	A	A	A	U	B	B	A	B	U	B	A	A	B	A	B	B	B	B	A	A	A	A	B	U	A	A	A	A	B	B	A	A
Transcriptome	JCVI_1358:356	A	A	B	B	A	A	A	B	B	U	B	A	A	A	A	B	B	A	B	U	B	A	A	B	A	B	B	B	B	A	A	A	A	B	B	B	A	A	A	B	B	A	A
Transcriptome	JCVI_1358:509	A	A	U	B	A	A	A	B	B	U	B	A	A	A	A	U	B	U	B	U	B	A	A	B	A	B	B	U	B	A	A	A	A	B	B	A	A	A	A	B	U	A	A
Transcriptome	JCVI_1358:563	A	U	B	B	A	U	A	B	B	U	B	U	U	A	A	B	B	A	B	U	B	A	A	B	A	B	B	B	B	A	A	A	A	B	B	A	A	U	U	B	B	A	U
Transcriptome	JCVI_1358:629	A	A	U	B	A	A	A	B	B	U	B	A	A	A	U	B	B	A	B	U	B	A	A	B	A	B	B	B	B	A	A	A	A	B	B	A	A	U	A	B	B	A	A
BAT	JCVI_29858:147	B	B	A	B	B	A	B	A	A	A	B	B	A	A	B	A	A	A	B	B	A	A	B	B	B	A	B	B	A	A	A	B	A	B	A	B	A	A	B	A	A	B	B
GG	JCVI_29858:147	B	B	A	B	B	A	B	A	A	A	B	U	A	A	B	A	A	A	U	B	A	A	B	B	U	A	B	B	A	A	A	B	A	B	A	B	A	A	B	A	A	B	B
Transcriptome	JCVI_29858:207	B	B	U	B	B	A	B	U	A	U	B	B	A	A	B	A	A	A	B	U	A	A	B	B	B	A	B	B	A	A	U	B	A	B	U	U	A	A	B	A	A	B	B
Transcriptome	JCVI_29858:1509	B	B	A	B	B	A	B	A	A	U	U	B	A	A	U	A	A	A	B	U	A	A	B	B	B	A	B	B	A	A	A	B	A	B	A	B	A	A	B	A	A	B	B
Transcriptome	JCVI_29858:1573	B	B	A	B	B	A	B	A	A	U	B	B	A	A	B	A	A	A	B	U	A	A	U	B	B	A	B	B	A	A	A	B	A	B	A	U	A	A	B	A	A	B	B
BAT	JCVI_499:377	A	B	A	B	B	A	B	A	A	A	B	B	A	A	B	A	A	A	A	B	A	A	B	B	B	A	B	B	A	A	A	B	A	B	A	B	A	A	B	A	A	B	B
GG	JCVI_499:377	A	B	A	B	B	A	B	A	A	A	B	B	A	A	B	A	A	A	A	B	A	A	B	B	B	A	B	B	A	A	A	B	A	B	A	B	A	A	B	A	A	B	B
Transcriptome	JCVI_499:272	A	B	U	B	B	A	B	A	A	U	B	U	A	A	B	A	A	A	B		A	B	B	B	U	A	B	B	A	A	A	B	A	B	A	B	A	A	U	A	A	B	B
Transcriptome	JCVI_499:437	A	B	A	U	B	A	B	A	A	U	B	B	A	A	U	A	A	A	B		A	A	B	B	B	A	B	B	A	A	A	B	A	B	U	B	A	A	B	A	A	B	B
BAT	JCVI_7365:589	B	B	B	U	U	U	A	U	A	B	B	U	U	U	A	A	A	B	A	B	B	A	A	U	U	B	A	A	A	B	A	A	B	A	B	B	B	A	U	A	U	A	B
GG	JCVI_7365:469	B	B	B	A	A	B	A	A	A	B	B	B	A	B	A	A	A	B	A	B	B	A	A	B	B	B	A	A	A	B	A	A	B	A	B	B	B	A	A	A	B	A	B
Transcriptome	JCVI_7365:445	B	B	B	A	B	U	U	U	A	U	B	B		B	A	A	U	B	A	U	U	A	A	B	B	B	A	A	A	B	A	U	B	U	B	B	U	A	A	A	B	A	B
Transcriptome	JCVI_7365:463	B	B	B	A	B	B	U	A	A	U	B	B	A	B	A	A	U	B	A	U	B	A	A	B	B	B	A	A	A	B	A	A	B	U	B	B	B	A	A	A	B	A	B
Transcriptome	JCVI_7365:469	B	B	B	A	B	B	U	A	A	U	B	B	A	B	A	A	U	B	A	U	B	A	A	B	B	B	A	A	A	B	A	A	U	U	B	B	B	A	A	A	B	A	B
Transcriptome	JCVI_7365:490	B	B	B	A	B	B	U	A	A	U	B	B	A	B	A	A	U	B	A	U	B	A	A	B	B	B	A	A	A	B	A	A	B	U	B	B	B	A	A	A	B	A	B
Transcriptome	JCVI_7365:595	B	B	B	U	B	B	A	A	A	U	B	B	A	B	A	A	A	B	A	U	U	A	A	B	B	A	A	A	A	B	A	A	B	A	B	A	B	A	A	A	B	A	B
BAT	JCVI_8057:396	A	A	B	U	A	B	A	B	B	A	B	A	A	A	A	B	B	A	B	B	B	A	A	B	A	B	B	B	B	A	A	A	A	B	B	A	A	A	A	B	B	A	A
GG	JCVI_8057:396	A	A	B	B	A	A	A	B	B	A	B	A	A	A	A	B	B	U	B	U	B	A	A	B	A	B	B	B	B	A	A	A	A	B	B	A	A	A	A	B	B	A	A
Transcriptome	JCVI_8057:468	A	A	U	B	A	A	A	B	B	U	U	A	A	A	A	B	B	A	B	U	B	A	A	B	A	B	B	B	B	A	A	A	A	B	B	A	A	U	A	B	B	A	A
Transcriptome	JCVI_8057:585	A	A	B	B	A	A	A	B	B	U	B	U	A	A	A	B	B	A	B	U	B	A	A	B	A	B	B	B	B	A	A	A	A	B	B	A	A	U	A	B	B	A	A
Transcriptome	JCVI_8057:591	A	A	B	B	A	A	A	B	B	U	B	U	A	A	A	B	B	A	B	U	B	A	A	B	A	B	B	B	B	A	A	A	A	B	B	U	A	U	A	B	B	A	A
BAT	JCVI_8847:342	A	A	B	B	A	A	A	A	B	A	B	A	A	A	A	B	B	A	B	B	A	A	A	B	A	B	B	B	B	A	A	A	A	B	B	A	A	A	A	B	B	A	A
BAT	JCVI_8847:345	A	A	B	B	A	A	A	B	B	A	B	A	A	A	A	B	B	A	B	B	B	A	A	B	A	B	B	B	B	A	A	A	A	B	B	A	A	A	A	B	B	A	A
BAT	JCVI_8847:354	A	A	U	U	A	A	A	U	U	A	U	A	A	A	A	B	U	A	B	B	U	A	A	U	A	U	B	B	B	A	A	A	A	U	B	A	A	A	A	B	U	A	A
GG	JCVI_8847:384	A	A	B	B	-	A	A	B	B	A	B	A	A	A	A	B	B	A	B	U	B	A	A	B	A	B	B	B	B	A	A	A	A	B	B	A	A	U	B	B	B	U	A
Transcriptome	JCVI_8847:156	A	A	B	B	A	A	A	B	B	U	B	A	A	A	A	B	B	U	B	U	B	A	A	B	A	B	B	B	B	A	A	A	A	B	B	B	A	A	A	B	B	A	A
Transcriptome	JCVI_8847:342	A	A	B	B	A	A	A	B	B	U	A	A	A	A	A	A	B	A	B	U	B	A	A	A	A	B	B	B	B	A	A	A	A	B	B	A	A	A	A	B	B	A	A
Transcriptome	JCVI_8847:496	A	A	B	B	A	A	A	B	B	U	U	A	A	A	A	B	B	A	B	U	B	A	A	B	A	B	B	B	B	A	A	A	A	B	B	U	A	A	A	B	B	A	A
BAT	JCVI_9166:343	B	B	B	A	B	A	A	A	A	B	B	A	A	B	A	A	A	B	A	A	A	A	A	B	B	B	A	A	A	B	A	A	B	A	B	A	A	A	A	A	B	A	B
BAT	JCVI_9166:358	B	B	B	A	B	A	A	A	A	B	B	A	A	B	A	A	A	B	A	A	A	A	A	B	A	B	A	A	A	B	A	A	B	A	B	A	A	A	A	A	B	A	B
GG	JCVI_9166:343	B	U	B	A	B	A	A	A	A	B	B	A	A	B	A	A	A	B	A	U	A	A	A	B	B	B	A	A	A	B	A	A	B	A	B	A	A	A	A	A	B	A	B
Transcriptome	JCVI_9166:343	B	B	U	A	B	A	A	A	A	U	U	A	A	B	A	A	A	U	A	U	A	A	A	B	B	B	A	A	A	B	A	A	B	A	B	A	A	A	A	A	B	A	B
Transcriptome	JCVI_9166:358	B	B	U	A	B	A	A	A	A	U	U	B	A	B	A	A	A	U	A	U	A	A	A	B	B	B	A	A	A	B	A	A	B	B	B	A	A	A	A	A	B	A	B
Transcriptome	JCVI_9166:587	B	B	B	A	B	A	A	A	A	U	B	A	A	B	A	A	A	B	A	U	A	A	A	B	B	B	A	A	A	B	A	A	B	B	B	A	A	A	A	A	B	A	B
